# Supplementary material for: Improving early epidemiological assessment of emerging Aedes-transmitted epidemics using historical data
Source: PLoS Negl Trop Dis. 2018 Jun 4;12(6):e0006526. doi: 10.1371/journal.pntd.0006526 (PMC6002135; doi:10.1371/journal.pntd.0006526)
Supplement: S1 Dataset — Weekly number of reported cases of Zika virus infection in the French West Indies (2015–2017). (CSV) [file pntd.0006526.s003.csv]

	ISLAND	DATE	NCASES	POP
1	MARTINIQUE	2015-12-20	57	385000
2	MARTINIQUE	2015-12-27	119	385000
3	MARTINIQUE	2016-01-03	145	385000
4	MARTINIQUE	2016-01-10	456	385000
5	MARTINIQUE	2016-01-17	619	385000
6	MARTINIQUE	2016-01-24	1069	385000
7	MARTINIQUE	2016-01-31	1629	385000
8	MARTINIQUE	2016-02-07	1183	385000
9	MARTINIQUE	2016-02-14	939	385000
10	MARTINIQUE	2016-02-21	1511	385000
11	MARTINIQUE	2016-02-28	1697	385000
12	MARTINIQUE	2016-03-06	1583	385000
13	MARTINIQUE	2016-03-13	1562	385000
14	MARTINIQUE	2016-03-20	1851	385000
15	MARTINIQUE	2016-03-27	971	385000
16	MARTINIQUE	2016-04-03	1253	385000
17	MARTINIQUE	2016-04-10	1326	385000
18	MARTINIQUE	2016-04-17	1411	385000
19	MARTINIQUE	2016-04-24	1743	385000
20	MARTINIQUE	2016-05-01	1721	385000
21	MARTINIQUE	2016-05-08	1175	385000
22	MARTINIQUE	2016-05-15	1694	385000
23	MARTINIQUE	2016-05-22	1108	385000
24	MARTINIQUE	2016-05-29	1145	385000
25	MARTINIQUE	2016-06-05	1139	385000
26	MARTINIQUE	2016-06-12	1136	385000
27	MARTINIQUE	2016-06-19	1069	385000
28	MARTINIQUE	2016-06-26	961	385000
29	MARTINIQUE	2016-07-03	794	385000
30	MARTINIQUE	2016-07-10	641	385000
31	MARTINIQUE	2016-07-17	530	385000
32	MARTINIQUE	2016-07-24	518	385000
33	MARTINIQUE	2016-07-31	456	385000
34	MARTINIQUE	2016-08-07	413	385000
35	MARTINIQUE	2016-08-14	250	385000
36	MARTINIQUE	2016-08-21	248	385000
37	MARTINIQUE	2016-08-28	261	385000
38	MARTINIQUE	2016-09-04	302	385000
39	MARTINIQUE	2016-09-11	148	385000
40	MARTINIQUE	2016-09-18	107	385000
41	MARTINIQUE	2016-09-25	93	385000
42	MARTINIQUE	2016-10-02	75	385000
43	MARTINIQUE	2016-10-09	61	385000
44	MARTINIQUE	2016-10-16	42	385000
45	MARTINIQUE	2016-10-23	25	385000
46	MARTINIQUE	2016-10-30	25	385000
47	MARTINIQUE	2016-11-06	13	385000
48	MARTINIQUE	2016-11-13	22	385000
49	MARTINIQUE	2016-11-20	17	385000
50	MARTINIQUE	2016-11-27	11	385000
51	MARTINIQUE	2016-12-04	18	385000
52	MARTINIQUE	2016-12-11	25	385000
53	MARTINIQUE	2016-12-18	0	385000
54	MARTINIQUE	2016-12-25	0	385000
55	MARTINIQUE	2017-01-01	7	385000
56	MARTINIQUE	2017-01-08	17	385000
57	MARTINIQUE	2017-01-15	7	385000
58	MARTINIQUE	2017-01-22	6	385000
59	MARTINIQUE	2017-01-29	6	385000
60	MARTINIQUE	2017-02-05	6	385000
61	GUADELOUPE	2016-01-24	30	4e+05
62	GUADELOUPE	2016-01-31	53	4e+05
63	GUADELOUPE	2016-02-07	30	4e+05
64	GUADELOUPE	2016-02-14	87	4e+05
65	GUADELOUPE	2016-02-21	173	4e+05
66	GUADELOUPE	2016-02-28	76	4e+05
67	GUADELOUPE	2016-03-06	188	4e+05
68	GUADELOUPE	2016-03-13	118	4e+05
69	GUADELOUPE	2016-03-20	46	4e+05
70	GUADELOUPE	2016-03-27	112	4e+05
71	GUADELOUPE	2016-04-03	180	4e+05
72	GUADELOUPE	2016-04-10	243	4e+05
73	GUADELOUPE	2016-04-17	365	4e+05
74	GUADELOUPE	2016-04-24	445	4e+05
75	GUADELOUPE	2016-05-01	849	4e+05
76	GUADELOUPE	2016-05-08	889	4e+05
77	GUADELOUPE	2016-05-15	1136	4e+05
78	GUADELOUPE	2016-05-22	1343	4e+05
79	GUADELOUPE	2016-05-29	1463	4e+05
80	GUADELOUPE	2016-06-05	2359	4e+05
81	GUADELOUPE	2016-06-12	2759	4e+05
82	GUADELOUPE	2016-06-19	2262	4e+05
83	GUADELOUPE	2016-06-26	2623	4e+05
84	GUADELOUPE	2016-07-03	2249	4e+05
85	GUADELOUPE	2016-07-10	2188	4e+05
86	GUADELOUPE	2016-07-17	1695	4e+05
87	GUADELOUPE	2016-07-24	1505	4e+05
88	GUADELOUPE	2016-07-31	1047	4e+05
89	GUADELOUPE	2016-08-07	797	4e+05
90	GUADELOUPE	2016-08-14	721	4e+05
91	GUADELOUPE	2016-08-21	587	4e+05
92	GUADELOUPE	2016-08-28	397	4e+05
93	GUADELOUPE	2016-09-04	370	4e+05
94	GUADELOUPE	2016-09-11	370	4e+05
95	GUADELOUPE	2016-09-18	296	4e+05
96	GUADELOUPE	2016-09-25	328	4e+05
97	GUADELOUPE	2016-10-02	95	4e+05
98	GUADELOUPE	2016-10-09	121	4e+05
99	GUADELOUPE	2016-10-16	54	4e+05
100	GUADELOUPE	2016-10-23	44	4e+05
101	GUADELOUPE	2016-10-30	12	4e+05
102	GUADELOUPE	2016-11-06	24	4e+05
103	GUADELOUPE	2016-11-13	9	4e+05
104	GUADELOUPE	2016-11-20	21	4e+05
105	GUADELOUPE	2016-11-27	58	4e+05
106	GUADELOUPE	2016-12-04	16	4e+05
107	GUADELOUPE	2016-12-11	10	4e+05
108	GUADELOUPE	2016-12-18	11	4e+05
109	GUADELOUPE	2016-12-25	41	4e+05
110	GUADELOUPE	2017-01-01	0	4e+05
111	GUADELOUPE	2017-01-08	0	4e+05
112	GUADELOUPE	2017-01-15	12	4e+05
113	GUADELOUPE	2017-01-22	13	4e+05
114	GUADELOUPE	2017-01-29	11	4e+05
115	SAINTMARTIN	2016-01-24	5	36000
116	SAINTMARTIN	2016-01-31	12	36000
117	SAINTMARTIN	2016-02-07	7	36000
118	SAINTMARTIN	2016-02-14	14	36000
119	SAINTMARTIN	2016-02-21	22	36000
120	SAINTMARTIN	2016-02-28	30	36000
121	SAINTMARTIN	2016-03-06	18	36000
122	SAINTMARTIN	2016-03-13	24	36000
123	SAINTMARTIN	2016-03-20	10	36000
124	SAINTMARTIN	2016-03-27	3	36000
125	SAINTMARTIN	2016-04-03	8	36000
126	SAINTMARTIN	2016-04-10	10	36000
127	SAINTMARTIN	2016-04-17	20	36000
128	SAINTMARTIN	2016-04-24	32	36000
129	SAINTMARTIN	2016-05-01	25	36000
130	SAINTMARTIN	2016-05-08	26	36000
131	SAINTMARTIN	2016-05-15	65	36000
132	SAINTMARTIN	2016-05-22	95	36000
133	SAINTMARTIN	2016-05-29	107	36000
134	SAINTMARTIN	2016-06-05	156	36000
135	SAINTMARTIN	2016-06-12	139	36000
136	SAINTMARTIN	2016-06-19	154	36000
137	SAINTMARTIN	2016-06-26	112	36000
138	SAINTMARTIN	2016-07-03	163	36000
139	SAINTMARTIN	2016-07-10	167	36000
140	SAINTMARTIN	2016-07-17	173	36000
141	SAINTMARTIN	2016-07-24	134	36000
142	SAINTMARTIN	2016-07-31	105	36000
143	SAINTMARTIN	2016-08-07	75	36000
144	SAINTMARTIN	2016-08-14	43	36000
145	SAINTMARTIN	2016-08-21	56	36000
146	SAINTMARTIN	2016-08-28	95	36000
147	SAINTMARTIN	2016-09-04	81	36000
148	SAINTMARTIN	2016-09-11	99	36000
149	SAINTMARTIN	2016-09-18	88	36000
150	SAINTMARTIN	2016-09-25	86	36000
151	SAINTMARTIN	2016-10-02	60	36000
152	SAINTMARTIN	2016-10-09	106	36000
153	SAINTMARTIN	2016-10-16	69	36000
154	SAINTMARTIN	2016-10-23	40	36000
155	SAINTMARTIN	2016-10-30	61	36000
156	SAINTMARTIN	2016-11-06	51	36000
157	SAINTMARTIN	2016-11-13	78	36000
158	SAINTMARTIN	2016-11-20	51	36000
159	SAINTMARTIN	2016-11-27	27	36000
160	SAINTMARTIN	2016-12-04	40	36000
161	SAINTMARTIN	2016-12-11	73	36000
162	SAINTMARTIN	2016-12-18	21	36000
163	SAINTMARTIN	2016-12-25	16	36000
164	SAINTMARTIN	2017-01-01	25	36000
165	SAINTMARTIN	2017-01-08	10	36000
166	SAINTMARTIN	2017-01-15	16	36000
167	SAINTMARTIN	2017-01-22	10	36000
168	SAINTMARTIN	2017-01-29	13	36000
169	SAINTMARTIN	2017-02-05	5	36000
170	SAINTMARTIN	2017-02-12	8	36000
171	SAINTMARTIN	2017-02-19	9	36000
