# Supplementary material for: Improving early epidemiological assessment of emerging Aedes-transmitted epidemics using historical data
Source: PLoS Negl Trop Dis. 2018 Jun 4;12(6):e0006526. doi: 10.1371/journal.pntd.0006526 (PMC6002135; doi:10.1371/journal.pntd.0006526)
Supplement: S2 Dataset — Weekly number of reported cases of chikungunya virus infection in the French West Indies (2013–2015). (CSV) [file pntd.0006526.s004.csv]

	ISLAND	DATE	NCASES	POP
1	SAINTMARTIN	2013-12-01	11	36000
2	SAINTMARTIN	2013-12-08	52	36000
3	SAINTMARTIN	2013-12-15	75	36000
4	SAINTMARTIN	2013-12-22	56	36000
5	SAINTMARTIN	2013-12-29	134	36000
6	SAINTMARTIN	2014-01-05	220	36000
7	SAINTMARTIN	2014-01-12	104	36000
8	SAINTMARTIN	2014-01-19	225	36000
9	SAINTMARTIN	2014-01-26	221	36000
10	SAINTMARTIN	2014-02-02	155	36000
11	SAINTMARTIN	2014-02-09	188	36000
12	SAINTMARTIN	2014-02-16	333	36000
13	SAINTMARTIN	2014-02-23	245	36000
14	SAINTMARTIN	2014-03-02	357	36000
15	SAINTMARTIN	2014-03-09	169	36000
16	SAINTMARTIN	2014-03-16	86	36000
17	SAINTMARTIN	2014-03-23	110	36000
18	SAINTMARTIN	2014-03-30	85	36000
19	SAINTMARTIN	2014-04-06	73	36000
20	SAINTMARTIN	2014-04-13	66	36000
21	SAINTMARTIN	2014-04-20	50	36000
22	SAINTMARTIN	2014-04-27	135	36000
23	SAINTMARTIN	2014-05-04	41	36000
24	SAINTMARTIN	2014-05-11	34	36000
25	SAINTMARTIN	2014-05-18	49	36000
26	SAINTMARTIN	2014-05-25	35	36000
27	SAINTMARTIN	2014-06-01	26	36000
28	SAINTMARTIN	2014-06-08	28	36000
29	SAINTMARTIN	2014-06-15	49	36000
30	SAINTMARTIN	2014-06-22	55	36000
31	SAINTMARTIN	2014-06-29	54	36000
32	SAINTMARTIN	2014-07-06	52	36000
33	SAINTMARTIN	2014-07-13	59	36000
34	SAINTMARTIN	2014-07-20	44	36000
35	SAINTMARTIN	2014-07-27	71	36000
36	SAINTMARTIN	2014-08-03	39	36000
37	SAINTMARTIN	2014-08-10	53	36000
38	SAINTMARTIN	2014-08-17	52	36000
39	SAINTMARTIN	2014-08-24	45	36000
40	SAINTMARTIN	2014-08-31	37	36000
41	SAINTMARTIN	2014-09-07	44	36000
42	SAINTMARTIN	2014-09-14	46	36000
43	SAINTMARTIN	2014-09-21	31	36000
44	SAINTMARTIN	2014-09-28	29	36000
45	SAINTMARTIN	2014-10-05	21	36000
46	SAINTMARTIN	2014-10-12	42	36000
47	SAINTMARTIN	2014-10-19	9	36000
48	SAINTMARTIN	2014-10-26	7	36000
49	SAINTMARTIN	2014-11-02	48	36000
50	SAINTMARTIN	2014-11-09	30	36000
51	SAINTMARTIN	2014-11-16	70	36000
52	SAINTMARTIN	2014-11-23	46	36000
53	SAINTMARTIN	2014-11-30	46	36000
54	SAINTMARTIN	2014-12-07	132	36000
55	SAINTMARTIN	2014-12-14	102	36000
56	SAINTMARTIN	2014-12-21	82	36000
57	SAINTMARTIN	2014-12-28	103	36000
58	SAINTMARTIN	2015-01-04	77	36000
59	SAINTMARTIN	2015-01-11	77	36000
60	SAINTMARTIN	2015-01-18	49	36000
61	SAINTMARTIN	2015-01-25	52	36000
62	SAINTMARTIN	2015-02-01	29	36000
63	SAINTMARTIN	2015-02-08	14	36000
64	SAINTMARTIN	2015-02-15	39	36000
65	SAINTMARTIN	2015-02-22	32	36000
66	SAINTMARTIN	2015-03-01	49	36000
67	SAINTMARTIN	2015-03-08	18	36000
68	SAINTMARTIN	2015-03-15	6	36000
69	SAINTMARTIN	2015-03-22	13	36000
70	SAINTMARTIN	2015-03-29	14	36000
71	SAINTMARTIN	2015-04-05	7	36000
72	SAINTMARTIN	2015-04-12	8	36000
73	SAINTMARTIN	2015-04-19	4	36000
74	SAINTMARTIN	2015-04-26	4	36000
75	MARTINIQUE	2013-12-29	76	385000
76	MARTINIQUE	2014-01-05	43	385000
77	MARTINIQUE	2014-01-12	220	385000
78	MARTINIQUE	2014-01-19	293	385000
79	MARTINIQUE	2014-01-26	345	385000
80	MARTINIQUE	2014-02-02	503	385000
81	MARTINIQUE	2014-02-09	615	385000
82	MARTINIQUE	2014-02-16	891	385000
83	MARTINIQUE	2014-02-23	891	385000
84	MARTINIQUE	2014-03-02	799	385000
85	MARTINIQUE	2014-03-09	1128	385000
86	MARTINIQUE	2014-03-16	1668	385000
87	MARTINIQUE	2014-03-23	1773	385000
88	MARTINIQUE	2014-03-30	2072	385000
89	MARTINIQUE	2014-04-06	2049	385000
90	MARTINIQUE	2014-04-13	2556	385000
91	MARTINIQUE	2014-04-20	1707	385000
92	MARTINIQUE	2014-04-27	1924	385000
93	MARTINIQUE	2014-05-04	2214	385000
94	MARTINIQUE	2014-05-11	2293	385000
95	MARTINIQUE	2014-05-18	2484	385000
96	MARTINIQUE	2014-05-25	2451	385000
97	MARTINIQUE	2014-06-01	2576	385000
98	MARTINIQUE	2014-06-08	3148	385000
99	MARTINIQUE	2014-06-15	2727	385000
100	MARTINIQUE	2014-06-22	2938	385000
101	MARTINIQUE	2014-06-29	2977	385000
102	MARTINIQUE	2014-07-06	2701	385000
103	MARTINIQUE	2014-07-13	2582	385000
104	MARTINIQUE	2014-07-20	1740	385000
105	MARTINIQUE	2014-07-27	1957	385000
106	MARTINIQUE	2014-08-03	1770	385000
107	MARTINIQUE	2014-08-10	1641	385000
108	MARTINIQUE	2014-08-17	1530	385000
109	MARTINIQUE	2014-08-24	1799	385000
110	MARTINIQUE	2014-08-31	1253	385000
111	MARTINIQUE	2014-09-07	1352	385000
112	MARTINIQUE	2014-09-14	1174	385000
113	MARTINIQUE	2014-09-21	1214	385000
114	MARTINIQUE	2014-09-28	1174	385000
115	MARTINIQUE	2014-10-05	1076	385000
116	MARTINIQUE	2014-10-12	1082	385000
117	MARTINIQUE	2014-10-19	766	385000
118	MARTINIQUE	2014-10-26	734	385000
119	MARTINIQUE	2014-11-02	622	385000
120	MARTINIQUE	2014-11-09	595	385000
121	MARTINIQUE	2014-11-16	464	385000
122	MARTINIQUE	2014-11-23	464	385000
123	MARTINIQUE	2014-11-30	339	385000
124	MARTINIQUE	2014-12-07	280	385000
125	MARTINIQUE	2014-12-14	253	385000
126	MARTINIQUE	2014-12-21	188	385000
127	MARTINIQUE	2014-12-28	30	385000
128	MARTINIQUE	2015-01-04	148	385000
129	MARTINIQUE	2015-01-11	69	385000
130	MARTINIQUE	2015-01-18	63	385000
131	MARTINIQUE	2015-01-25	30	385000
132	MARTINIQUE	2015-02-01	23	385000
133	MARTINIQUE	2015-02-08	49	385000
134	MARTINIQUE	2015-02-15	16	385000
135	GUADELOUPE	2014-01-12	92	4e+05
136	GUADELOUPE	2014-01-19	158	4e+05
137	GUADELOUPE	2014-01-26	236	4e+05
138	GUADELOUPE	2014-02-02	236	4e+05
139	GUADELOUPE	2014-02-09	249	4e+05
140	GUADELOUPE	2014-02-16	249	4e+05
141	GUADELOUPE	2014-02-23	158	4e+05
142	GUADELOUPE	2014-03-02	171	4e+05
143	GUADELOUPE	2014-03-09	164	4e+05
144	GUADELOUPE	2014-03-16	217	4e+05
145	GUADELOUPE	2014-03-23	302	4e+05
146	GUADELOUPE	2014-03-30	584	4e+05
147	GUADELOUPE	2014-04-06	873	4e+05
148	GUADELOUPE	2014-04-13	985	4e+05
149	GUADELOUPE	2014-04-20	1260	4e+05
150	GUADELOUPE	2014-04-27	1871	4e+05
151	GUADELOUPE	2014-05-04	2764	4e+05
152	GUADELOUPE	2014-05-11	3033	4e+05
153	GUADELOUPE	2014-05-18	4490	4e+05
154	GUADELOUPE	2014-05-25	5028	4e+05
155	GUADELOUPE	2014-06-01	5147	4e+05
156	GUADELOUPE	2014-06-08	6446	4e+05
157	GUADELOUPE	2014-06-15	5672	4e+05
158	GUADELOUPE	2014-06-22	6125	4e+05
159	GUADELOUPE	2014-06-29	5711	4e+05
160	GUADELOUPE	2014-07-06	5140	4e+05
161	GUADELOUPE	2014-07-13	5449	4e+05
162	GUADELOUPE	2014-07-20	3814	4e+05
163	GUADELOUPE	2014-07-27	2941	4e+05
164	GUADELOUPE	2014-08-03	1930	4e+05
165	GUADELOUPE	2014-08-10	1582	4e+05
166	GUADELOUPE	2014-08-17	1123	4e+05
167	GUADELOUPE	2014-08-24	1280	4e+05
168	GUADELOUPE	2014-08-31	912	4e+05
169	GUADELOUPE	2014-09-07	926	4e+05
170	GUADELOUPE	2014-09-14	689	4e+05
171	GUADELOUPE	2014-09-21	788	4e+05
172	GUADELOUPE	2014-09-28	512	4e+05
173	GUADELOUPE	2014-10-05	433	4e+05
174	GUADELOUPE	2014-10-12	394	4e+05
175	GUADELOUPE	2014-10-19	302	4e+05
176	GUADELOUPE	2014-10-26	302	4e+05
177	GUADELOUPE	2014-11-02	131	4e+05
178	GUADELOUPE	2014-11-09	144	4e+05
179	GUADELOUPE	2014-11-16	118	4e+05
180	GUADELOUPE	2014-11-23	118	4e+05
181	GUADELOUPE	2014-11-30	39	4e+05
182	GUADELOUPE	2014-12-07	33	4e+05
