# Supplementary material for: Improving early epidemiological assessment of emerging Aedes-transmitted epidemics using historical data
Source: PLoS Negl Trop Dis. 2018 Jun 4;12(6):e0006526. doi: 10.1371/journal.pntd.0006526 (PMC6002135; doi:10.1371/journal.pntd.0006526)
Supplement: S3 Dataset — Weekly number of reported cases of Zika virus and chikungunya virus infection in French Polynesia (2013–2015). (CSV) [file pntd.0006526.s005.csv]

	ISLAND	VIRUS	DATE	NCASES	POP
1	TAHITI	ZIKV	2013-10-13	404	184000
2	TAHITI	ZIKV	2013-10-20	985	184000
3	TAHITI	ZIKV	2013-10-27	1291	184000
4	TAHITI	ZIKV	2013-11-03	972	184000
5	TAHITI	ZIKV	2013-11-10	982	184000
6	TAHITI	ZIKV	2013-11-17	1826	184000
7	TAHITI	ZIKV	2013-11-24	2427	184000
8	TAHITI	ZIKV	2013-12-01	2848	184000
9	TAHITI	ZIKV	2013-12-08	2978	184000
10	TAHITI	ZIKV	2013-12-15	2363	184000
11	TAHITI	ZIKV	2013-12-22	1431	184000
12	TAHITI	ZIKV	2013-12-29	663	184000
13	TAHITI	ZIKV	2014-01-05	473	184000
14	TAHITI	ZIKV	2014-01-12	500	184000
15	TAHITI	ZIKV	2014-01-19	396	184000
16	TAHITI	ZIKV	2014-01-26	308	184000
17	TAHITI	ZIKV	2014-02-02	233	184000
18	TAHITI	ZIKV	2014-02-09	104	184000
19	TAHITI	ZIKV	2014-02-16	66	184000
20	TAHITI	ZIKV	2014-02-23	71	184000
21	TAHITI	ZIKV	2014-03-02	41	184000
22	TAHITI	ZIKV	2014-03-09	32	184000
23	TAHITI	ZIKV	2014-03-16	12	184000
24	MOOREA	ZIKV	2013-10-27	24	16000
25	MOOREA	ZIKV	2013-11-03	26	16000
26	MOOREA	ZIKV	2013-11-10	29	16000
27	MOOREA	ZIKV	2013-11-17	69	16000
28	MOOREA	ZIKV	2013-11-24	88	16000
29	MOOREA	ZIKV	2013-12-01	108	16000
30	MOOREA	ZIKV	2013-12-08	130	16000
31	MOOREA	ZIKV	2013-12-15	214	16000
32	MOOREA	ZIKV	2013-12-22	110	16000
33	MOOREA	ZIKV	2013-12-29	115	16000
34	MOOREA	ZIKV	2014-01-05	89	16000
35	MOOREA	ZIKV	2014-01-12	114	16000
36	MOOREA	ZIKV	2014-01-19	72	16000
37	MOOREA	ZIKV	2014-01-26	8	16000
38	MOOREA	ZIKV	2014-02-02	24	16000
39	MOOREA	ZIKV	2014-02-09	0	16000
40	MOOREA	ZIKV	2014-02-16	0	16000
41	MOOREA	ZIKV	2014-02-23	12	16000
42	MOOREA	ZIKV	2014-03-02	0	16000
43	MOOREA	ZIKV	2014-03-09	3	16000
44	SLV	ZIKV	2013-10-27	70	33000
45	SLV	ZIKV	2013-11-03	53	33000
46	SLV	ZIKV	2013-11-10	116	33000
47	SLV	ZIKV	2013-11-17	171	33000
48	SLV	ZIKV	2013-11-24	209	33000
49	SLV	ZIKV	2013-12-01	269	33000
50	SLV	ZIKV	2013-12-08	403	33000
51	SLV	ZIKV	2013-12-15	418	33000
52	SLV	ZIKV	2013-12-22	529	33000
53	SLV	ZIKV	2013-12-29	397	33000
54	SLV	ZIKV	2014-01-05	330	33000
55	SLV	ZIKV	2014-01-12	259	33000
56	SLV	ZIKV	2014-01-19	236	33000
57	SLV	ZIKV	2014-01-26	122	33000
58	SLV	ZIKV	2014-02-02	146	33000
59	SLV	ZIKV	2014-02-09	71	33000
60	SLV	ZIKV	2014-02-16	67	33000
61	SLV	ZIKV	2014-02-23	19	33000
62	SLV	ZIKV	2014-03-02	8	33000
63	SLV	ZIKV	2014-03-09	0	33000
64	SLV	ZIKV	2014-03-16	15	33000
65	SLV	ZIKV	2014-03-23	4	33000
66	TUAMOTU	ZIKV	2013-10-20	9	16000
67	TUAMOTU	ZIKV	2013-10-27	39	16000
68	TUAMOTU	ZIKV	2013-11-03	48	16000
69	TUAMOTU	ZIKV	2013-11-10	69	16000
70	TUAMOTU	ZIKV	2013-11-17	75	16000
71	TUAMOTU	ZIKV	2013-11-24	81	16000
72	TUAMOTU	ZIKV	2013-12-01	87	16000
73	TUAMOTU	ZIKV	2013-12-08	151	16000
74	TUAMOTU	ZIKV	2013-12-15	141	16000
75	TUAMOTU	ZIKV	2013-12-22	101	16000
76	TUAMOTU	ZIKV	2013-12-29	87	16000
77	TUAMOTU	ZIKV	2014-01-05	47	16000
78	TUAMOTU	ZIKV	2014-01-12	41	16000
79	TUAMOTU	ZIKV	2014-01-19	53	16000
80	TUAMOTU	ZIKV	2014-01-26	46	16000
81	TUAMOTU	ZIKV	2014-02-02	61	16000
82	TUAMOTU	ZIKV	2014-02-09	45	16000
83	TUAMOTU	ZIKV	2014-02-16	10	16000
84	TUAMOTU	ZIKV	2014-02-23	10	16000
85	TUAMOTU	ZIKV	2014-03-02	10	16000
86	MARQUISES	ZIKV	2013-10-27	40	9000
87	MARQUISES	ZIKV	2013-11-03	20	9000
88	MARQUISES	ZIKV	2013-11-10	40	9000
89	MARQUISES	ZIKV	2013-11-17	27	9000
90	MARQUISES	ZIKV	2013-11-24	36	9000
91	MARQUISES	ZIKV	2013-12-01	48	9000
92	MARQUISES	ZIKV	2013-12-08	69	9000
93	MARQUISES	ZIKV	2013-12-15	76	9000
94	MARQUISES	ZIKV	2013-12-22	168	9000
95	MARQUISES	ZIKV	2013-12-29	96	9000
96	MARQUISES	ZIKV	2014-01-05	44	9000
97	MARQUISES	ZIKV	2014-01-12	70	9000
98	MARQUISES	ZIKV	2014-01-19	86	9000
99	MARQUISES	ZIKV	2014-01-26	42	9000
100	MARQUISES	ZIKV	2014-02-02	40	9000
101	MARQUISES	ZIKV	2014-02-09	16	9000
102	MARQUISES	ZIKV	2014-02-16	11	9000
103	MARQUISES	ZIKV	2014-02-23	13	9000
104	MARQUISES	ZIKV	2014-03-02	13	9000
105	MARQUISES	ZIKV	2014-03-09	4	9000
106	MARQUISES	ZIKV	2014-03-16	6	9000
107	MARQUISES	ZIKV	2014-03-23	29	9000
108	AUSTRALES	ZIKV	2013-12-01	5	7000
109	AUSTRALES	ZIKV	2013-12-08	100	7000
110	AUSTRALES	ZIKV	2013-12-15	63	7000
111	AUSTRALES	ZIKV	2013-12-22	62	7000
112	AUSTRALES	ZIKV	2013-12-29	120	7000
113	AUSTRALES	ZIKV	2014-01-05	112	7000
114	AUSTRALES	ZIKV	2014-01-12	97	7000
115	AUSTRALES	ZIKV	2014-01-19	100	7000
116	AUSTRALES	ZIKV	2014-01-26	111	7000
117	AUSTRALES	ZIKV	2014-02-02	153	7000
118	AUSTRALES	ZIKV	2014-02-09	71	7000
119	AUSTRALES	ZIKV	2014-02-16	53	7000
120	AUSTRALES	ZIKV	2014-02-23	41	7000
121	AUSTRALES	ZIKV	2014-03-02	48	7000
122	AUSTRALES	ZIKV	2014-03-09	21	7000
123	AUSTRALES	ZIKV	2014-03-16	18	7000
124	AUSTRALES	ZIKV	2014-03-23	15	7000
125	AUSTRALES	ZIKV	2014-03-30	18	7000
126	TAHITI	CHIKV	2014-10-12	521	184000
127	TAHITI	CHIKV	2014-10-19	1021	184000
128	TAHITI	CHIKV	2014-10-26	1085	184000
129	TAHITI	CHIKV	2014-11-02	1468	184000
130	TAHITI	CHIKV	2014-11-09	2830	184000
131	TAHITI	CHIKV	2014-11-16	4489	184000
132	TAHITI	CHIKV	2014-11-23	6564	184000
133	TAHITI	CHIKV	2014-11-30	7553	184000
134	TAHITI	CHIKV	2014-12-07	6787	184000
135	TAHITI	CHIKV	2014-12-14	5085	184000
136	TAHITI	CHIKV	2014-12-21	2479	184000
137	TAHITI	CHIKV	2014-12-28	1553	184000
138	TAHITI	CHIKV	2015-01-04	1319	184000
139	TAHITI	CHIKV	2015-01-11	1043	184000
140	TAHITI	CHIKV	2015-01-18	872	184000
141	TAHITI	CHIKV	2015-01-25	479	184000
142	TAHITI	CHIKV	2015-02-01	330	184000
143	TAHITI	CHIKV	2015-02-08	149	184000
144	TAHITI	CHIKV	2015-02-15	74	184000
145	TAHITI	CHIKV	2015-02-22	21	184000
146	MOOREA	CHIKV	2014-10-26	28	16000
147	MOOREA	CHIKV	2014-11-02	33	16000
148	MOOREA	CHIKV	2014-11-09	53	16000
149	MOOREA	CHIKV	2014-11-16	159	16000
150	MOOREA	CHIKV	2014-11-23	310	16000
151	MOOREA	CHIKV	2014-11-30	338	16000
152	MOOREA	CHIKV	2014-12-07	530	16000
153	MOOREA	CHIKV	2014-12-14	825	16000
154	MOOREA	CHIKV	2014-12-21	744	16000
155	MOOREA	CHIKV	2014-12-28	305	16000
156	MOOREA	CHIKV	2015-01-04	108	16000
157	MOOREA	CHIKV	2015-01-11	133	16000
158	MOOREA	CHIKV	2015-01-18	93	16000
159	MOOREA	CHIKV	2015-01-25	118	16000
160	MOOREA	CHIKV	2015-02-01	22	16000
161	MOOREA	CHIKV	2015-02-08	7	16000
162	MOOREA	CHIKV	2015-02-15	15	16000
163	MOOREA	CHIKV	2015-02-22	9	16000
164	SLV	CHIKV	2014-10-19	19	33000
165	SLV	CHIKV	2014-10-26	30	33000
166	SLV	CHIKV	2014-11-02	40	33000
167	SLV	CHIKV	2014-11-09	49	33000
168	SLV	CHIKV	2014-11-16	76	33000
169	SLV	CHIKV	2014-11-23	280	33000
170	SLV	CHIKV	2014-11-30	412	33000
171	SLV	CHIKV	2014-12-07	758	33000
172	SLV	CHIKV	2014-12-14	1347	33000
173	SLV	CHIKV	2014-12-21	1248	33000
174	SLV	CHIKV	2014-12-28	929	33000
175	SLV	CHIKV	2015-01-04	843	33000
176	SLV	CHIKV	2015-01-11	592	33000
177	SLV	CHIKV	2015-01-18	596	33000
178	SLV	CHIKV	2015-01-25	455	33000
179	SLV	CHIKV	2015-02-01	194	33000
180	SLV	CHIKV	2015-02-08	87	33000
181	SLV	CHIKV	2015-02-15	40	33000
182	SLV	CHIKV	2015-02-22	23	33000
183	SLV	CHIKV	2015-03-01	19	33000
184	SLV	CHIKV	2015-03-08	9	33000
185	AUSTRALES	CHIKV	2014-11-09	1	7000
186	AUSTRALES	CHIKV	2014-11-16	7	7000
187	AUSTRALES	CHIKV	2014-11-23	17	7000
188	AUSTRALES	CHIKV	2014-11-30	54	7000
189	AUSTRALES	CHIKV	2014-12-07	81	7000
190	AUSTRALES	CHIKV	2014-12-14	93	7000
191	AUSTRALES	CHIKV	2014-12-21	70	7000
192	AUSTRALES	CHIKV	2014-12-28	65	7000
193	AUSTRALES	CHIKV	2015-01-04	65	7000
194	AUSTRALES	CHIKV	2015-01-11	74	7000
195	AUSTRALES	CHIKV	2015-01-18	102	7000
196	AUSTRALES	CHIKV	2015-01-25	92	7000
197	AUSTRALES	CHIKV	2015-02-01	162	7000
198	AUSTRALES	CHIKV	2015-02-08	250	7000
199	AUSTRALES	CHIKV	2015-02-15	79	7000
200	AUSTRALES	CHIKV	2015-02-22	75	7000
201	AUSTRALES	CHIKV	2015-03-01	12	7000
202	AUSTRALES	CHIKV	2015-03-08	22	7000
203	MARQUISES	CHIKV	2014-11-02	3	9000
204	MARQUISES	CHIKV	2014-11-09	5	9000
205	MARQUISES	CHIKV	2014-11-16	37	9000
206	MARQUISES	CHIKV	2014-11-23	32	9000
207	MARQUISES	CHIKV	2014-11-30	32	9000
208	MARQUISES	CHIKV	2014-12-07	59	9000
209	MARQUISES	CHIKV	2014-12-14	95	9000
210	MARQUISES	CHIKV	2014-12-21	113	9000
211	MARQUISES	CHIKV	2014-12-28	375	9000
212	MARQUISES	CHIKV	2015-01-04	352	9000
213	MARQUISES	CHIKV	2015-01-11	654	9000
214	MARQUISES	CHIKV	2015-01-18	1039	9000
215	MARQUISES	CHIKV	2015-01-25	844	9000
216	MARQUISES	CHIKV	2015-02-01	454	9000
217	MARQUISES	CHIKV	2015-02-08	385	9000
218	MARQUISES	CHIKV	2015-02-15	135	9000
219	MARQUISES	CHIKV	2015-02-22	70	9000
220	MARQUISES	CHIKV	2015-03-01	40	9000
221	MARQUISES	CHIKV	2015-03-08	38	9000
222	TUAMOTU	CHIKV	2014-10-12	25	16000
223	TUAMOTU	CHIKV	2014-10-19	41	16000
224	TUAMOTU	CHIKV	2014-10-26	90	16000
225	TUAMOTU	CHIKV	2014-11-02	19	16000
226	TUAMOTU	CHIKV	2014-11-09	44	16000
227	TUAMOTU	CHIKV	2014-11-16	85	16000
228	TUAMOTU	CHIKV	2014-11-23	171	16000
229	TUAMOTU	CHIKV	2014-11-30	350	16000
230	TUAMOTU	CHIKV	2014-12-07	627	16000
231	TUAMOTU	CHIKV	2014-12-14	825	16000
232	TUAMOTU	CHIKV	2014-12-21	732	16000
233	TUAMOTU	CHIKV	2014-12-28	608	16000
234	TUAMOTU	CHIKV	2015-01-04	506	16000
235	TUAMOTU	CHIKV	2015-01-11	327	16000
236	TUAMOTU	CHIKV	2015-01-18	258	16000
237	TUAMOTU	CHIKV	2015-01-25	196	16000
238	TUAMOTU	CHIKV	2015-02-01	63	16000
239	TUAMOTU	CHIKV	2015-02-08	33	16000
240	TUAMOTU	CHIKV	2015-02-15	8	16000
241	TUAMOTU	CHIKV	2015-02-22	9	16000
